# Supplementary material for: Inclusion of children with disabilities in qualitative health research: A scoping review
Source: PLoS One. 2022 Sep 1;17(9):e0273784. doi: 10.1371/journal.pone.0273784 (PMC9436059; doi:10.1371/journal.pone.0273784)
Supplement: S1 Table — (XLSX) [file pone.0273784.s001.xlsx]

## Sheet: Sheet1
Article	Study setting	Participant characteristics: Age of youngest participant	Participant characteristics: Age of oldest participant	Participant characteristics: Impairments indicated	Rationale indicated for including children with disabilities	Study design	Methods used	Form of inclusion
Alavi Y, Jumbe V, Hartley S, Smith S, Lamping D, Muhit M, Masiye F, Lavy C. Indignity, exclusion, pain and hunger: the impact of musculoskeletal impairments in the lives of children in Malawi. Disability and rehabilitation. 2012 Oct 1;34(20):1736-46.	Malawi	2	16	Musculoskeletal impairments	To have a comprehensive understanding of how children with musculoskeletal impairments' lives are affected to see if services or interventions actually work in terms of making a real difference.	Qualitative	In-depth interviews, focus groups, observations	On children
Beilby JM, Byrnes ML, Young KN. The experiences of living with a sibling who stutters: a preliminary study. Journal of fluency disorders. 2012 Jun 1;37(2):135-48.	Australia	4	16	Children who stutter	To add to the literature with respect to the siblings of children with communication disorders.	Mixed methods	Interview, questionnaire	On children
Benderix Y, Sivberg B. Siblings' experiences of having a brother or sister with autism and mental retardation: A case study of 14 siblings from five families. Journal of pediatric nursing. 2007 Oct 1;22(5):410-8.	Sweden	5	29	Autistic children	To explore siblings experiences.	Qualitative	Interviews	On children
Burrows KE, Adams CL, Spiers J. Sentinels of safety: Service dogs ensure safety and enhance freedom and well-being for families with autistic children. Qualitative health research. 2008 Dec;18(12):1642-9.	Canada	4.5	14	Autistic children	To probe the triadic relationship between parent, child and service dog that mediates the effects of integrating a service dog into the family unit	Qualitative	Observation	On children
Byczkowski TL, Kollar LM, Britto MT. Family experiences with outpatient care: do adolescents and parents have the same perceptions?. Journal of Adolescent Health. 2010 Jul 1;47(1):92-8.	United States	11	17	not specifically indicated	To take differences in perceptions into account when delivering care.	Mixed methods	Interviews	On children
Caleffi CC, Rocha PK, Anders JC, Souza AI, Burciaga VB, Serapião LD. Contribution of structured therapeutic play in a nursing care model for hospitalised children. Revista gaucha de enfermagem. 2016 May 31;37.	Brazil	5	8	not specifically indicated	Hospitalized children should be viewed as active and participating subjects of the hospitalisation process.	Qualitative	Participant observation of therapeutic play, dramatic play, toys, paints, drawing, household objects	On children
Coad J, Coad N. Children and young people's preference of thematic design and colour for their hospital environment. Journal of Child Health Care. 2008 Mar;12(1):33-48.	United Kingdom	3	18	Learning and physical impairments	The views of children are incorporated into service design, including hospitals, from an early planning stage.	Mixed methods	Individual and group interviews	By children
Cohen E, Lacombe-Duncan A, Spalding K, MacInnis J, Nicholas D, Narayanan UG, Gordon M, Margolis I, Friedman JN. Integrated complex care coordination for children with medical complexity: a mixed-methods evaluation of tertiary care-community collaboration. BMC health services research. 2012 Dec;12(1):1-1.	Canada	not stated	not stated	Complex chronic condition associated with medical fragility and who need technology assistance or high intensity care, and who require involvement of multiple specialists	To improve health outcomes for children with special healthcare needs.	Mixed methods	Questionnaires and interviews	On children
Dellenmark‐Blom M, Chaplin JE, Jönsson L, Gatzinsky V, Quitmann JH, Abrahamsson K. Coping strategies used by children and adolescents born with esophageal atresia–a focus group study obtaining the child and parent perspective. Child: Care, Health and Development. 2016 Sep;42(5):759-67.	Sweden	8	17	Esophageal atresia	None indicated.	Qualitative	Focus group	On children
Edgington L, Hill V, Pellicano E. The design and implementation of a CBT-based intervention for sensory processing difficulties in adolescents on the autism spectrum. Research in Developmental Disabilities. 2016 Dec 1;59:221-33.	UK	11	16	Autistic children	No studies with children have asked directly about their awareness of their own sensory experienes.	Mixed methods	Questionnaire, interview	On children
Fidanci BE, Demirkaya E, Acikel C, Fidanci K, Karaman D, Yildiz D, Konukbay D, Polat A, Basbozkurt G, Topaloglu R, Cimaz R. Paediatric rheumatology The invisible part of the iceberg: qualitative aspects of childhood vasculitis. Clin Exp Rheumatol. 2014;32(82):S122-7.	Turkey	2	18	Vasculitis	None indicated.	Qualitative	Demographic data form and a semi-structured interview	On children
Fourie CL, Theron LC. Resilience in the face of Fragile X Syndrome. Qualitative Health Research. 2012 Oct;22(10):1355-68.	USA	16	16	Fragile X Syndrome	There was a discrepancy between how the literature described youth with FXS and how Lucy, the young woman with FXS, responded adaptively, which prompted a case study about how resilience in FXS youth can be cultivated.	Qualitative	Observation and informal interview	On children
Garth B, Murphy GC, Reddihough DS. Perceptions of participation: Child patients with a disability in the doctor–parent–child partnership. Patient education and counseling. 2009 Jan 1;74(1):45-52.	Australia	8	12	Cerebral Palsy	Children often understand more about the concepts of health and illness than has previously been assumed, suggesting that when seeking to understand their healthrelated experiences, they would be capable of informing researchers of their own experiences, rather than relying on their parents.	Qualitative	Semi-structured interviews	With children
Giarelli E, Bernhardt BA, Mack R, Pyeritz RE. Adolescents' transition to self-management of a chronic genetic disorder. Qualitative Health Research. 2008 Apr;18(4):441-57.	USA	14	21	Marfan Syndrome	To examine the psychosocial processes by which children with MFS engage in self-management of their condition	Mixed methods	Questionnaires and interviews	With children
Gibson BE, King G, Teachman G, Mistry B, Hamdani Y. Assembling activity/setting participation with disabled young people. Sociology of Health & Illness. 2017 May;39(4):497-512.	Canada	14	23	Physical impairments	There has been very little research on activity participation for children with complex continued care and/or no functional speech in rehabilitation literature.	Qualitative	Photo elicitations, observation, interviews	By children
Gibson BE, Teachman G. Critical approaches in physical therapy research: Investigating the symbolic value of walking. Physiotherapy Theory and Practice. 2012 Aug 1;28(6):474-84.	Canada	9	18	Cerebral Palsy	To see how socially ingrained notions of normality and disability affect children with cerebral palsy.	Qualitative	Interviews	On children
Gibson BE, Teachman G, Wright V, Fehlings D, Young NL, McKeever P. Children's and parents' beliefs regarding the value of walking: rehabilitation implications for children with cerebral palsy. Child: care, health and development. 2012 Jan;38(1):61-9.	Canada	9	18	Cerebral Palsy	Children's perspectives may not be represented by their parents so requires parallel exploration using child-centered methods.	Qualitative	interviews	On children
Gillard A, Witt PA, Watts CE. Outcomes and processes at a camp for youth with HIV/AIDS. Qualitative Health Research. 2011 Nov;21(11):1508-26.	USA	6	16	HIV/AIDS	To better meet needs.	Qualitative	Observations, focus groups, interviews	With children
Gilmore R, Ziviani J, Sakzewski L, Shields N, Boyd R. A balancing act: children's experience of modified constraint-induced movement therapy. Developmental neurorehabilitation. 2010 Jan 1;13(2):88-94.	Australia	5	16	Cerebral palsy with congenital hemiplegia distribution, predominant spasticity (little dystonia) in the impaired upper limb limiting function	Acceptability from the perspective of the children involved.	Qualitative	Interviews, observation	On children
Gladstone BM, McKeever P, Seeman M, Boydell KM. Analysis of a support group for children of parents with mental illnesses: Managing stressful situations. Qualitative Health Research. 2014 Sep;24(9):1171-82.	Canada	7	13	not specifically indicated	Evidence is most often elicited by gathering information from clinicians and parents, and effectivenss is measured by demonstrating children's ability to meet program goals that have been determined by adults. Children tend to be asked supplementary questions concerning their likes/dislikes/,which they answer in positive but truncated and vague ways.	Qualitative	Interviews, observation	On children
Guell C. Painful childhood: Children living with juvenile arthritis. Qualitative health research. 2007 Sep;17(7):884-92.	United Kingdom, Germany	7	16	Juvenile idiopathic arthritis	Children are experts on their illness and can give valuable insights into illness management from a patient's perspective.	Qualitative	Interviews and participant observation	On children
Hareide L, Finset A, Wyller VB. Chronic fatigue syndrome: a qualitative investigation of young patient's beliefs and coping strategies. Disability and rehabilitation. 2011 Jan 1;33(22-23):2255-63.	Norway	12	17	Chronic fatigue syndrome/myalgic encephalomyelitis (CFS/ME)	Research on adult populations with CFS outweighs that on younger patients and results from these studies are not necessarily applicable to young patients.	Qualitative	Semi-structured interview	On children
Hussain S. Toes that look like toes: Cambodian children’s perspectives on prosthetic legs. Qualitative health research. 2011 Oct;21(10):1427-40.	Vietnam	6	16	Children who used trans-tibial prostheses with unilateral below-knee amputations	Children are social actors and holders of rights - working with children can yield insights about their experiences, capacities, needs and priorities	Qualitative	Interviews	On children
Ison N, McIntyre S, Rothery S, Smithers-Sheedy H, Goldsmith S, Parsonage S, Foy L. ‘Just like you’: A disability awareness programme for children that enhanced knowledge, attitudes and acceptance: Pilot study findings. Developmental Neurorehabilitation. 2010 Oct 1;13(5):360-8.	Australia	9	11	not specifically indicated	To identify the perceptions of both parents and students.	Qualitative	Focus group discussions, questionnaires	On children
Leksell E, Hallberg U, Magnusson B, Ernberg M, Hedenberg-Magnusson B. Perceived oral health and care of children with juvenile idiopathic arthritis: A qualitative study. J Oral Facial Pain Headache. 2015 Jan 1;29(3):223-30	Sweden	6	16	Juvenile Idiopathic Arthritis	Listening to children’s descriptions of their care experiences might provide important knowledge to help improve treatment outcomes.	Qualitative	Interviews	On children
Lindsay S, McPherson AC. Strategies for improving disability awareness and social inclusion of children and young people with cerebral palsy. Child: care, health and development. 2012 Nov;38(6):809-16.	Canada	8	19	Cerebral Palsy	it is under-researched for children and youth with disabilities even though they are bullied and excluded atdisproportionately high rates.	Qualitative	Focus groups, interviews	On children
Paula CS, Nakamura E, Wissow L, Bordin IA, do Nascimento R, Leite AM, Cunha A, Martin D. Primary care and children's mental health in Brazil. Academic Pediatrics. 2009 Jul 1;9(4):249-55.	Brazil	11	16	Mental health	None indicated.	Qualitative	Focus groups	On children
McPherson AC, Swift JA, Peters M, Lyons J, Joy Knibbe T, Church P, Chen L, Farrell RM, Willem Gorter J. Communicating about obesity and weight-related topics with children with a physical disability and their families: spina bifida as an example. Disability and Rehabilitation. 2017 Apr 10;39(8):791-7.	Canada	6	18	Spina Bifida	None indicated.	Qualitative	Interviews	On children
Merrick R, Roulstone S. Children's views of communication and speech-language pathology. International journal of speech-language pathology. 2011 Aug 1;13(4):281-90.	UK	7	10	Speech, language, and communication needs	Exploring the views of children with speech, language, and communication needs (SLCN) is relevant for speech-language pathologists, as there are important decisions to be made about what constitutes communication difficulty and how problems should be addressed.	Qualitative	Interviews, drawing	By children
Montreuil M, Thibeault C, McHarg L, Carnevale FA. Children's moral experiences of crisis management in a child mental health setting. International journal of mental health nursing. 2018 Oct;27(5):1440-8.	Canada	not stated	12	Mental health	Knowledge related to children's perspectives of crisis management and how they experience it remains to be studied in depth.	Qualitative	Interviews, participant observation	By children
Moyson T, Roeyers H. ‘The overall quality of my life as a sibling is all right, but of course, it could always be better’. Quality of life of siblings of children with intellectual disability: The siblings' perspectives. Journal of Intellectual Disability Research. 2012 Jan;56(1):87-101.	Belgium	6	14	not specifically indicated	To obtain the most comprehensive picture of the sibling’s experience, it is also necessary to use self-report.	Qualitative	Interviews	On children
Ngo AD, Brolan C, Fitzgerald L, Pham V, Phan H. Voices from Vietnam: Experiences of children and youth with disabilities, and their families, from an Agent Orange affected rural region. Disability & Society. 2013 Oct 1;28(7):955-69.	Vietnam	14	19	Physical and/or sensory disabilities	Vietnamese youth from ethnic minorities with disabilites are a historically marginalized group and thus their voices need to be heard.	Qualitative	Interviews	By children
Paula CS, Nakamura E, Wissow L, Bordin IA, do Nascimento R, Leite AM, Cunha A, Martin D. Primary care and children's mental health in Brazil. Academic Pediatrics. 2009 Jul 1;9(4):249-55.	Brazil	11	16	Mental health	None indicated.	Qualitative	Focus groups and key-informant interviews	On children
Pauschek J, Bernhard MK, Syrbe S, Nickel P, Neininger MP, Merkenschlager A, et al. Epilepsy in children and adolescents: disease concepts, practical knowledge, and coping. Epilepsy & Behavior. 2016;59:77-82.	Germany	6	18	Epilepsy	Perceptions of childrens thoughts and feelings often unkown.	Qualitative	Structured interview; draw a picture about their self-assessment	On children
Phelan SK, Gibson BE, Wright FV. What is it like to walk with the help of a robot? Children’s perspectives on robotic gait training technology. Disability and rehabilitation. 2015 Nov 20;37(24):2272-81.	Canada	8	11	Cerebral Palsy	Essential to understand the expectations and experiences of children as they participate in these interventions.	Qualitative	semi-structured interviews and observation	On children
Pickering DM, Horrocks L, Visser K, Todd G. Adapted bikes–what children and young people with cerebral palsy told us about their participation in adapted dynamic cycling. Disability and Rehabilitation: Assistive Technology. 2013;8[1]:30-7.	Wales (UK)	2	18	Cerebral Palsy	To represent the views and experiences of children and their families regarding participation in ADC.	Mixed methods	Interviews (including with mosaic), journals	With children
Qian Y, McGraw S, Henne J, Jarecki J, Hobby K, Yeh WS. Understanding the experiences and needs of individuals with spinal muscular atrophy and their parents: a qualitative study. BMC neurology. 2015 Dec;15(1):1-2.	USA	8	18	Spinal Muscular Atrophy	None indicated.	Qualitative	Focus groups, semi-structured telephone interviews	On children
Redmond R, Parrish M. Variables influencing physiotherapy adherence among young adults with cerebral palsy. Qualitative health research. 2008 Nov;18(11):1501-10.	UK	17	22	Cerebral Palsy	For holistic therapeutic management.	Qualitative	Focus group discussions and interviews	On children
Roscigno CI. Longing for everydayness: life after traumatic brain injury in children. Communicating nursing research. 2008;41:77-83.	USA	9	20	Traumatic Brain Injury	None indicated.	Qualitative	Interview	With children
Roy T, Chatterjee SC. The experiences of adolescents with thalassemia in West Bengal, India. Qualitative Health Research. 2007 Jan;17(1):85-93.	India	9	17	Thalassemia	Medical and socioeconomic support structures are inadequately developed for adolescent thalassemic patient respondents (ATPRs).	Qualitative	Interview and observation	On children
Ryan SE, Klejman S, Gibson BE. Measurement of the product attitudes of youth during the selection of assistive technology devices. Disability and Rehabilitation: Assistive Technology. 2013 Jan 1;8(1):21-9.	Canada	11	14	Children who used a manual wheelchair	AT service provision are hindered by the lack of child-focused service models and instruments to guide AT device assessment and selection.	Mixed methods	Interviews and Focus Group discussions	On children
Schraeder KE, Reid GJ, Brown JB. “I think he will have it throughout his whole life”: Parent and youth perspectives about childhood mental health problems. Qualitative Health Research. 2018 Mar;28(4):548-60.	Canada	12	15	Mental health	Very little research has examined perspectives from youth and parents about the course or timeline of CMH problems.	Mixed methods	In-depth interviews	On children
Shimmell LJ, Gorter JW, Jackson D, Wright M, Galuppi B. “It's the participation that motivates him”: Physical activity experiences of youth with cerebral palsy and their parents. Physical & Occupational Therapy in Pediatrics. 2013;33[4]:405-20.	Canada	9	21	Cerebral Palsy	To hear directly from youth with CP and their parents about their experiences.	Qualitative	Focus groups, interviews (phone)	On children
Shpigelman CN, Gill CJ. The characteristics of unsuccessful e-mentoring relationships for youth with disabilities. Qualitative Health Research. 2013 Apr;23(4):463-75.	Israel	15	20	Developmental, physical, emotional, and/or behavioral disabilities	None indicated.	Qualitative	Questionnaire	On children
Sommer R, Blömeke J, Dabs M, Witt S, Bullinger M, Quitmann J. An ICF-CY-based approach to assessing self-and observer-reported functioning in young persons with achondroplasia–development of the pilot version of the Achondroplasia Personal Life Experience Scale (APLES). Disability and rehabilitation. 2017 Nov 20;39(24):2499-503.	Germany	8	18	Achondroplasia	From the children's and parents' perspectives.	Qualitative	Focus groups	On children
Spalding J, Yardley S. ‘The nice thing about doctors is that you can sometimes get a day off school’: an action research study to bring lived experiences from children, parents and hospice staff into medical students' preparation for practice. BMJ Supportive & Palliative Care. 2016 Dec 1;6(4):459-64.	UK	8	19	not specifically indicated	None indicated.	Qualitative	Focus groups	With children
Speraw S. “Talk to Me—I'm Human”: The Story of a Girl, Her Personhood, and the Failures of Health Care. Qualitative Health Research. 2009;19[6]:732-43.	US	16	16	Blind, partially deaf and with microcephaly	To take the young respondent's perspective on what life is and ought to be like.	Qualitative	Interview	With children
Stefanatou A. Use of drawings in children with pervasive developmental disorder during hospitalization: A developmental perspective. Journal of Child Health Care. 2008 Dec;12(4):268-83.	Greece	5	12	Pervasive developmental disorder	None indicated.	Qualitative	Drawing	On children
Stephens L, Spalding K, Aslam H, Scott H, Ruddick S, Young NL, McKeever P. Inaccessible childhoods: evaluating accessibility in homes, schools and neighbourhoods with disabled children. Children's geographies. 2017 Sep 3;15(5):583-99.	Canada	10	15	Physical imparment categorized based on their means of mobility	None indicated.	Mixed methods	Interviews and Surveys	With children
Stinson JN, Feldman BM, Duffy CM, Huber AM, Tucker LB, McGrath PJ, Tse SM, Hetherington R, Spiegel LR, Campillo S, Benseler S. Jointly managing arthritis: information needs of children with juvenile idiopathic arthritis (JIA) and their parents. Journal of Child Health Care. 2012 Jun;16(2):124-40.	Canada	8	11	Juvenile idiopathic arthritis	Exploring the perceptions of school age children with JIA was a crucial first step in laying the foundation for the development of the content.	Mixed methods	Interviews, focus groups	On children
Suarez-Balcazar Y, Agudelo Orozco A, Mate M, Garcia C. Unpacking barriers to healthy lifestyles from the perspective of youth with disabilities and their parents. Journal of prevention & intervention in the community. 2018;46[1]:61-72.	USA	14	25	Developmental, physical or intellectual disabilities	Little research is available about youth and young adults with disabilities who experience several inequalities in health outcomes.	Qualitative	Focus group	On children
Temple VA, Purves PL, Misovic R, Lewis CJ, DeBoer C. Barriers and facilitators for generalizing cycling skills learned at camp to home. Adapted physical activity quarterly. 2016 Jan 1;33(1):48-65.	Canada	7	11	ADHD, DCD, ASD	None indicated.	Qualitative	Interview	On children
Tuchman LK, Slap G, Britto M. Transition to adult care: experiences and expectations of adolescents with a chronic illness. Child: care, health and development. 2008;34[5]:557-63.	USA	15	21	Cystic fibrosis, sickle cell disease, inflammatory bowel syndrome or juvenile rheumatoid arthritis	The adolescent perspective may help guide the development of transition plans.	Mixed methods	Interview and questionnaire	On children
Tveten KM, Arnevik K, Jahnsen R. Goal-directed physical activities in group rehabilitation and impact on health-related quality of life and participation among young adults with physical disabilities–a qualitative study. European Journal of Physiotherapy. 2017;19[3]:131-6.	Norway	13	26	Physical disability of neurological origin	Increased understanding of how to enhance health related quality of life and participation may contribute to reduced disparities concerning this issue between young adults with and without disabilities.	Qualitative	Focus groups, interviews	On children
Verschuren O, Wiart L, Ketelaar M. Stages of change in physical activity behavior in children and adolescents with cerebral palsy. Disability and Rehabilitation. 2013 Sep 1;35(19):1630-5.	The Netherlands	7	17	Cerebral Palsy	Behavrioral and environmental factors serving as motivators and barriers must be identified from accounts of children.	Qualitative	Focus group interviews	On children
Wan ES, Ma JL, Lai KY, Lo JW. The subjective experiences of attention-deficit/hyperactivity disorder of Chinese families in Hong Kong: Co-construction of meanings in multiple family groups. Health & Social Work. 2016 Aug 1;41(3):164-72.	Hong Kong	6	10	ADHD	The subjective experiences of children and their families struggling with ADHD are grossly neglected.	Qualitative	Interview	On children
Williamson P, Koro-Ljungberg ME, Bussing R. Analysis of critical incidents and shifting perspectives: Transitions in illness careers among adolescents with ADHD. Qualitative health research. 2009 Mar;19(3):352-65.	USA	not stated	not stated	ADHD	To learn about adolescent's lived experiences	Qualitative	Qualitative adaptation of experience sampling, feedback forums, report generation	With children
Willis CE, Reid S, Elliott C, Rosenberg M, Nyquist A, Jahnsen R, et al. A realist evaluation of a physical activity participation intervention for children and youth with disabilities: what works, for whom, in what circumstances, and how? BMC pediatrics. 2018;18[1]:1-15.	Norway	6	17	not specifically indicated	Implied that needed children's involvement to understand how and why the intervention worked.	Qualitative	Focus groups, interviews, participant observation	With children
Wong HM, Goh EC. Dynamics of ADHD in familial contexts: Perspectives from children and parents and implications for practitioners. Social Work in Health Care. 2014 Aug 9;53(7):601-16.	Singapore	8	12	ADHD	To observe the range of responses children with ADHD choose in relation to parental instructions.	Qualitative	Observation and interview	On children
Yeh EA, Chiang N, Darshan B, Nejati N, Grover SA, Schwartz CE, Slater R, Finlayson M, Pediatric MS Adherence Study Group. Adherence in youth with multiple sclerosis: a qualitative assessment of habit formation, barriers, and facilitators. Qualitative Health Research. 2019 Apr;29(5):645-57.	USA and Canada	10	18	Multiple Sclerosis	To provide insight into children’s own perspectives about their adherence.	Qualitative	Motivational interviews	On children
Yeung K-K, Engle L, Rabel A, Adamson K, Schwellnus H, Evans C. It just feels weird!: A qualitative study of how children aged 10–18 years describe neuropathic pain. Disability and rehabilitation. 2017;39[17]:1695-702.	Canada	10	18	Neuropathic Pain	None indicated.	Qualitative	Interviews	On children
Young NL, Barden WS, Mills WA, Burke TA, Law M, Boydell K. Transition to adult-oriented health care: perspectives of youth and adults with complex physical disabilities. Physical & occupational therapy in pediatrics. 2009 Nov 6;29(4):345-61.	Canada	14	18	Cerebral Palsy, spina bifida, and acquired brain injuries	Their perspective is valuable as the study intends to explore experiences transitioning into adulthood with a disability	Qualitative	Interviews	On children
